# Supplementary material for: The Use of Iron-Doped Anatase TiO2 Nanofibers for Enhanced Photocatalytic Fenton-like Reaction to Degrade Tylosin
Source: Molecules. 2023 Oct 8;28(19):6977. doi: 10.3390/molecules28196977 (PMC10574164; doi:10.3390/molecules28196977)
Supplement: Supplementary file 1 [file molecules-28-06977-s001.zip]

Archive with 1 entries (1 files):
- molecules-2625763-supplementary.pdf
